# Supplementary material for: The Characteristic of Muscle Function for Sarcopenia in Patients with Rheumatoid Arthritis: A Large-Scale Real-World Cross-Sectional Study
Source: Medicina (Kaunas). 2025 Mar 21;61(4):551. doi: 10.3390/medicina61040551 (PMC12028369; doi:10.3390/medicina61040551)
Supplement: Supplementary file 1 [file medicina-61-00551-s001.zip]

Archive with 2 entries (2 files):
- Supplemental file-Figure S1-revised.pdf
- Supplemental file-Tables.pdf
